# Supplementary material for: Effects of COVID-19 vaccination and previous infection on Omicron SARS-CoV-2 infection and relation with serology
Source: Nat Commun. 2023 Aug 9;14:4793. doi: 10.1038/s41467-023-40195-z (PMC10412579; doi:10.1038/s41467-023-40195-z)
Supplement: Supplementary file 4 — Supplementary Data 1 [file 41467_2023_40195_MOESM4_ESM.xlsx]

## Sheet: Sheet1
Type of immunity	Weeks since last immunizing event	Number of immunizing events	Person-days	Infections	HR (95% CI) crude	HR (95% CI) adjusted	Number of serology samples	Geometric mean anti-S (95%CI)	GMC ratio (95%CI) crude	GMC ratio (95%CI) adjusted
Vaccine-induced	[4,10)	2	108554	708	[ref]	[ref]	237	8915 (7973-9968)	[ref]	[ref]
Vaccine-induced	[10,20)	2	127890	810	1.12 (1.00-1.27)	1.14 (1.01-1.28)	181	4709 (4180-5306)	0.53 (0.42-0.66)	0.52 (0.42-0.65)
Vaccine-induced	[20,30)	2	107641	497	1.52 (1.31-1.76)	1.52 (1.31-1.76)	776	3125 (2912-3353)	0.35 (0.30-0.41)	0.33 (0.28-0.39)
Vaccine-induced	[30,40]	2	76420	371	1.12 (0.98-1.28)	1.38 (1.19-1.59)	132	1722 (1279-2318)	0.19 (0.15-0.25)	0.19 (0.15-0.25)
Hybrid	[4,10)	2	12832	12	0.18 (0.10-0.32)	0.16 (0.09-0.28)	28	15028 (9786-23077)	1.69 (1.07-2.65)	1.76 (1.13-2.75)
Hybrid	[10,20)	2	20102	54	0.58 (0.44-0.77)	0.52 (0.39-0.69)	70	9487 (7583-11869)	1.06 (0.78-1.45)	1.07 (0.79-1.45)
Hybrid	[20,30)	2	11964	15	0.45 (0.27-0.75)	0.40 (0.24-0.67)	44	6132 (4407-8531)	0.69 (0.47-1.00)	0.70 (0.48-1.00)
Hybrid	[30,40]	2	6804	19	0.80 (0.50-1.27)	0.72 (0.46-1.15)	18	6003 (3884-9277)	0.67 (0.39-1.17)	0.69 (0.40-1.20)
Infection-induced	[4,10)	2	11542	3	0.06 (0.02-0.18)	0.06 (0.02-0.17)	44	1650 (868-3136)	0.19 (0.13-0.27)	0.20 (0.14-0.28)
Infection-induced	[10,20)	2	16173	8	0.18 (0.09-0.35)	0.17 (0.08-0.35)	79	1205 (787-1846)	0.14 (0.10-0.18)	0.14 (0.10-0.19)
Infection-induced	[20,30)	2	10753	3	0.12 (0.04-0.36)	0.12 (0.04-0.36)	9	3234 (1628-6423)	0.36 (0.17-0.78)	0.37 (0.17-0.78)
Infection-induced	[30,40]	2	1797	5	1.42 (0.58-3.48)	1.48 (0.61-3.64)	2	1134 (43-29809)	0.13 (0.03-0.64)	0.15 (0.03-0.80)
Vaccine-induced	[4,10)	3	1021822	3738	[ref]	[ref]	2029	17361 (16736-18009)	[ref]	[ref]
Vaccine-induced	[10,20)	3	1177085	5898	1.08 (1.02-1.14)	1.29 (1.22-1.37)	1056	8770 (8190-9391)	0.51 (0.47-0.54)	0.52 (0.48-0.56)
Vaccine-induced	[20,30)	3	711013	2033	1.49 (1.34-1.67)	1.88 (1.68-2.10)	5667	8711 (8477-8952)	0.50 (0.48-0.53)	0.48 (0.46-0.51)
Vaccine-induced	[30,40]	3	321224	625	1.66 (1.43-1.92)	2.31 (1.99-2.68)	449	6476 (5806-7225)	0.37 (0.34-0.41)	0.35 (0.31-0.38)
Hybrid	[4,10)	3	210792	255	0.36 (0.32-0.41)	0.29 (0.26-0.33)	719	23285 (21824-24844)	1.34 (1.23-1.46)	1.51 (1.39-1.64)
Hybrid	[10,20)	3	296881	517	0.58 (0.53-0.65)	0.54 (0.48-0.59)	1265	19444 (18468-20472)	1.12 (1.04-1.20)	1.32 (1.23-1.42)
Hybrid	[20,30)	3	170143	217	0.72 (0.61-0.85)	0.69 (0.58-0.81)	729	11030 (10257-11860)	0.64 (0.58-0.69)	0.72 (0.67-0.79)
Hybrid	[30,40]	3	53892	89	0.99 (0.79-1.24)	1.00 (0.80-1.25)	98	8750 (6950-11017)	0.50 (0.41-0.62)	0.55 (0.45-0.67)
Vaccine-induced	[4,10)	4	258106	384	[ref]	[ref]	1822	21147 (20357-21968)	[ref]	[ref]
Vaccine-induced	[10,20)	4	323388	778	1.27 (1.10-1.47)	1.31 (1.13-1.51)	1610	14685 (14051-15348)	0.69 (0.65-0.74)	0.64 (0.61-0.69)
Vaccine-induced	[20,30)	4	53415	53	1.17 (0.86-1.60)	1.27 (0.93-1.74)	71	11686 (8567-15942)	0.55 (0.45-0.69)	0.55 (0.45-0.68)
Vaccine-induced	[30,40]	4	4090	5	1.06 (0.43-2.57)	1.13 (0.46-2.75)	5	5225 (2487-10975)	0.25 (0.11-0.55)	0.26 (0.12-0.58)
Hybrid	[4,10)	4	391503	195	0.15 (0.13-0.19)	0.15 (0.12-0.18)	998	35690 (33830-37653)	1.69 (1.57-1.81)	1.69 (1.58-1.82)
Hybrid	[10,20)	4	456237	392	0.32 (0.27-0.37)	0.32 (0.27-0.37)	2744	32810 (31680-33980)	1.55 (1.47-1.64)	1.52 (1.44-1.61)
Hybrid	[20,30)	4	170792	107	0.43 (0.34-0.54)	0.43 (0.34-0.54)	805	19466 (18159-20868)	0.92 (0.85-0.99)	0.90 (0.84-0.97)
Hybrid	[30,40]	4	36981	28	0.68 (0.45-1.01)	0.70 (0.47-1.05)	38	16771 (12600-22323)	0.79 (0.59-1.06)	0.76 (0.57-1.02)
