# Supplementary material for: Effects of COVID-19 vaccination and previous infection on Omicron SARS-CoV-2 infection and relation with serology
Source: Nat Commun. 2023 Aug 9;14:4793. doi: 10.1038/s41467-023-40195-z (PMC10412579; doi:10.1038/s41467-023-40195-z)
Supplement: Supplementary file 5 — Supplementary Data 2 [file 41467_2023_40195_MOESM5_ESM.xlsx]

## Sheet: Sheet1
Number of immunizing events	First and last event, weeks since last event	Person-days	Infections	HR (95% CI) crude	HR (95% CI) adjusted
3	Infection Vaccination [4,10)	49992	153	[ref]	[ref]
3	Infection Vaccination [10,20)	69777	227	1.25 (1.00-1.57)	1.30 (1.04-1.63)
3	Infection Vaccination [20,30)	52465	126	1.93 (1.37-2.71)	1.91 (1.37-2.66)
3	Infection Vaccination [30,40]	27461	59	1.73 (1.21-2.48)	1.75 (1.22-2.51)
3	Vaccination Infection [4,10)	25713	20	0.44 (0.27-0.71)	0.50 (0.30-0.81)
3	Vaccination Infection [10,20)	48973	159	0.99 (0.79-1.24)	1.10 (0.88-1.38)
3	Vaccination Infection [20,30)	20187	21	0.95 (0.58-1.55)	0.97 (0.60-1.58)
3	Vaccination Infection [30,40]	14374	15	0.78 (0.44-1.41)	0.79 (0.44-1.42)
3	Vaccination Vaccination [4,10)	11397	37	1.14 (0.80-1.64)	1.02 (0.71-1.47)
3	Vaccination Vaccination [10,20)	15533	33	1.22 (0.82-1.81)	1.09 (0.73-1.61)
3	Vaccination Vaccination [20,30)	10313	15	1.17 (0.66-2.10)	1.01 (0.57-1.80)
3	Vaccination Vaccination [30,40]	3777	9	1.70 (0.85-3.38)	1.87 (0.93-3.76)
4	Infection Vaccination [4,10)	110014	272	[ref]	[ref]
4	Infection Vaccination [10,20)	144460	429	1.22 (1.01-1.47)	1.39 (1.16-1.67)
4	Infection Vaccination [20,30)	95991	169	1.69 (1.24-2.29)	1.86 (1.37-2.53)
4	Infection Vaccination [30,40]	42963	66	2.09 (1.39-3.14)	2.36 (1.57-3.55)
4	Vaccination Infection [4,10)	2930	6	1.14 (0.50-2.58)	1.13 (0.50-2.56)
4	Vaccination Infection [10,20)	4352	20	1.44 (0.91-2.29)	1.59 (1.00-2.51)
4	Vaccination Infection [20,30)	2884	6	2.28 (0.99-5.27)	2.61 (1.13-6.04)
4	Vaccination Infection [30,40]	1776	1	0.62 (0.09-4.51)	0.71 (0.10-5.15)
4	Vaccination Vaccination [4,10)	81637	142	0.74 (0.60-0.91)	0.81 (0.66-1.00)
4	Vaccination Vaccination [10,20)	102733	187	0.95 (0.76-1.18)	1.14 (0.91-1.41)
4	Vaccination Vaccination [20,30)	59014	70	1.18 (0.82-1.68)	1.29 (0.90-1.85)
4	Vaccination Vaccination [30,40]	19684	25	1.82 (1.09-3.05)	2.21 (1.32-3.71)
