# Supplementary material for: Effects of COVID-19 vaccination and previous infection on Omicron SARS-CoV-2 infection and relation with serology
Source: Nat Commun. 2023 Aug 9;14:4793. doi: 10.1038/s41467-023-40195-z (PMC10412579; doi:10.1038/s41467-023-40195-z)
Supplement: Supplementary file 6 — Supplementary Data 3 [file 41467_2023_40195_MOESM6_ESM.xlsx]

## Sheet: Sheet1
Type of immunity	Agegroup	Number of immunizing events	Weeks since last immunizing event	Person-days	Infections	HR (95% CI) crude	HR (95% CI) adjusted
Hybrid	18+	2	[4,10)	12832	12	0.72 (0.40-1.29)	0.65 (0.37-1.16)
Hybrid	18+	2	[10,20)	20102	54	2.62 (1.95-3.51)	2.45 (1.83-3.29)
Hybrid	18+	2	[20,30)	11964	15	3.15 (1.87-5.32)	2.95 (1.75-4.97)
Hybrid	18+	2	[30,40]	6804	19	4.42 (2.77-7.05)	4.15 (2.60-6.63)
Hybrid	18+	3	[4,10)	210792	255	[ref]	[ref]
Hybrid	18+	3	[10,20)	296881	517	2.15 (1.85-2.50)	2.32 (1.99-2.70)
Hybrid	18+	3	[20,30)	170143	217	4.84 (3.98-5.87)	4.98 (4.11-6.05)
Hybrid	18+	3	[30,40]	53892	89	5.07 (3.97-6.48)	5.61 (4.39-7.18)
Hybrid	18+	4	[4,10)	775376	597	0.86 (0.75-1.00)	0.99 (0.85-1.15)
Hybrid	18+	4	[10,20)	952282	919	2.01 (1.74-2.33)	2.47 (2.12-2.86)
Hybrid	18+	4	[20,30)	457110	434	4.97 (4.14-5.96)	5.69 (4.74-6.84)
Hybrid	18+	4	[30,40]	82836	103	10.18 (7.85-13.20)	12.54 (9.65-16.29)
Hybrid	18+	5	[4,10)	292148	76	0.82 (0.63-1.06)	1.01 (0.78-1.31)
Hybrid	18+	5	[10,20)	239877	124	2.11 (1.68-2.66)	2.74 (2.18-3.45)
Hybrid	18+	5	[20,30)	58151	37	4.29 (2.99-6.16)	4.81 (3.35-6.90)
Hybrid	18+	5	[30,40]	4337	2	3.79 (0.94-15.32)	4.43 (1.10-17.91)
Vaccine-induced	18-59	2	[4,10)	103676	690	1.09 (1.00-1.18)	1.14 (1.04-1.25)
Vaccine-induced	18-59	2	[10,20)	120504	781	1.28 (1.17-1.40)	1.32 (1.21-1.45)
Vaccine-induced	18-59	2	[20,30)	97541	469	1.64 (1.45-1.86)	1.60 (1.42-1.81)
Vaccine-induced	18-59	2	[30,40]	52650	271	1.56 (1.37-1.79)	1.53 (1.33-1.75)
Vaccine-induced	18-59	3	[4,10)	342950	2103	[ref]	[ref]
Vaccine-induced	18-59	3	[10,20)	414089	2202	1.18 (1.09-1.27)	1.21 (1.12-1.30)
Vaccine-induced	18-59	3	[20,30)	294168	1144	1.44 (1.27-1.63)	1.40 (1.24-1.59)
Vaccine-induced	18-59	3	[30,40]	123815	305	1.53 (1.28-1.83)	1.50 (1.25-1.79)
Vaccine-induced	60+	2	[4,10)	4878	18	1.70 (1.07-2.70)	1.67 (1.05-2.66)
Vaccine-induced	60+	2	[10,20)	7386	29	1.04 (0.72-1.51)	1.07 (0.74-1.55)
Vaccine-induced	60+	2	[20,30)	10100	28	1.45 (0.99-2.11)	1.41 (0.97-2.06)
Vaccine-induced	60+	2	[30,40]	23770	100	1.37 (1.12-1.69)	1.37 (1.12-1.68)
Vaccine-induced	60+	3	[4,10)	678872	1635	[ref]	[ref]
Vaccine-induced	60+	3	[10,20)	762996	3696	1.08 (0.99-1.19)	1.15 (1.05-1.26)
Vaccine-induced	60+	3	[20,30)	416845	889	0.99 (0.84-1.17)	1.11 (0.94-1.31)
Vaccine-induced	60+	3	[30,40]	197409	320	1.02 (0.83-1.26)	1.22 (0.99-1.50)
Vaccine-induced	60+	4	[4,10)	258106	384	0.94 (0.79-1.11)	1.01 (0.85-1.20)
Vaccine-induced	60+	4	[10,20)	323388	778	0.98 (0.83-1.17)	1.10 (0.93-1.31)
Vaccine-induced	60+	4	[20,30)	53415	53	0.90 (0.65-1.25)	1.08 (0.78-1.49)
Vaccine-induced	60+	4	[30,40]	4090	5	0.80 (0.33-1.97)	0.93 (0.38-2.28)
